# Supplementary material for: Ribonucleotide incorporation into mitochondrial DNA drives inflammation
Source: Nature. 2025 Sep 24;647(8090):726–34. doi: 10.1038/s41586-025-09541-7 (PMC12629987; doi:10.1038/s41586-025-09541-7)
Supplement: Supplementary file 5 — Source Data Fig. 1 [file 41586_2025_9541_MOESM5_ESM.xlsx]

## Sheet: Sheet1
Figure 1
Figure 1a
ISG genes	Kidney (ko10 vs wt10)	Kidney (ko35 vs wt35)	Kidney (ko55 vs wt55)	Kidney (ko70 vs wt70)	2-tailed unpaired student's t test (q-value)
Sting	0.108	-0.006	1.036	1.897	0.001896
ccl5	0.243	-0.388	1.627	1.576	0.020219
oas3	0.491	-0.042	-1.189	1.471	0.104666
Bst2	0.222	0.014	1.041	1.397	0.017625
Irf7	0.383	0.043	0.909	1.247	0.020219
Xaf1	0.418	-0.193	0.685	1.155	0.017625
isg15	0.475	-0.19	0.242	1.047	0.027856
ifi47	-0.081	0.272	1.1	1.042	0.016282
Rtp4	0.245	-0.131	1.111	1.034	0.017088
cxcl10	-0.218	0.065	2.125	1.017	0.027856
Gbp3	0.481	-0.748	0.184	1.017	0.277007
Parp14	0.147	-0.253	0.537	1.013	0.016282
ifi27l2a	0.511	-0.19	-0.212	0.987	0.016282
mx2	0.506	-0.339	-0.293	0.783	0.088577
Ifit1	0.435	-0.406	0.828	0.761	0.056052
cGAS	-0.15	-0.167	-0.048	0.758	0.104666
Trim30a	0.298	-0.149	0.641	0.742	0.016282
mx1	0.458	-0.352	-1.25	0.724	0.293935
ifit3	0.204	-0.303	0.245	0.659	0.050834
irf9	0.14	-0.108	0.76	0.579	0.020219
usp18	0.427	-0.143	0.155	0.545	0.140235
stat1	-0.076	0.119	0.975	0.524	0.016282
Myd88	0.167	-0.116	0.096	0.518	0.027856
Stat3	-0.138	-0.272	1.274	0.497	0.027856
Parp9	-0.169	0.146	1.157	0.391	0.066348
rnf213	0.134	-0.223	1.017	0.346	0.056052
herc6	-0.202	-0.009	0.71	0.212	0.278113
parp12	0.047	-0.291	0.453	0.209	0.027856
gbp10	0.054	0.574	0.219	0.196	0.40801
Ifih1	0.208	-0.243	0.587	0.127	0.104666
rnf31	0.224	-0.18	-0.154	0.113	0.088599
Ifi35	-0.058	0.062	0.67	0.093	0.420649
Ifi44	0.076	-0.357	0.201	-0.106	0.135813
cmpk2	0.087	-0.005	-0.348	-0.188	0.115599
Rsad2	-0.052	0.033	-0.058	-0.357	0.170706
jak1	-0.114	0.031	0.427	-0.463	0.151456
tbk1	-0.115	-0.152	0.293	-0.525	0.050834
Figure 1b
ISG genes	Kidney (ko55 vs wt55)	Spleen (ko55 vs wt55)	Heart (ko55 vs wt55)	Liver (ko55 vs wt55)	Brain (ko55 vs wt55)	2-tailed unpaired student's t test (q-value)
cxcl10	1.388	-0.467	0.215	-0.018	0.822	0.013131
Sting	0.957	-0.152	0.086	0.005	0.111	0.019178
ccl5	0.925	-0.546	0.289	0.016	0.128	0.033439
Trim30a	0.819	-0.128	0.279	-0.335	0.039	0.013131
Irf7	0.814	0.419	0.3	0.032	0.152	0.02391
rnf213	0.803	-0.025	0.293	-0.17	0.149	0.003104
Bst2	0.734	-0.205	0.115	0.029	0.032	0.02391
Stat3	0.703	-0.238	0.052	0.133	0.132	0.028746
Gbp3	0.687	-0.334	0.086	-0.329	0.153	0.039496
Ifit1	0.657	0.497	0.164	-0.582	0.076	0.033439
Parp14	0.646	-0.019	0.056	-0.132	0.132	0.007736
cGAS	0.643	0.068	0.109	-0.174	-0.108	0.028746
irf9	0.593	0.07	0.23	-0.286	0.009	0.021983
Parp9	0.582	-0.11	-0.087	-0.221	0.061	0.045972
Rtp4	0.563	0.043	0.063	-0.22	-0.013	0.063354
herc6	0.556	0.114	0.111	-0.155	-0.194	0.135892
ifi47	0.546	-0.175	0.328	-0.46	-0.003	0.049257
stat1	0.468	-0.21	-0.044	-0.11	-0.021	0.074354
isg15	0.467	1.084	0.368	-0.418	0.116	0.017393
ifit3	0.416	0.289	0.202	-0.385	0.112	0.066099
usp18	0.404	0.61	0.266	-0.129	0.199	0.083021
Xaf1	0.354	0.179	0.071	-0.176	-0.052	0.091081
Myd88	0.172	-0.19	-0.035	-0.021	0.059	0.113182
mx2	0.145	0.283	0.357	-0.052	-0.15	0.264969
Ifih1	0.143	0.048	0.041	-0.168	-0.014	0.403842
ifi27l2a	0.141	0.124	0.119	0.08	0.128	0.574203
parp12	0.139	-0.003	-0.021	-0.182	0.159	0.370352
Ifi35	0.104	-0.086	-0.115	-0.194	0.128	0.464828
oas3	0.091	1.117	1.646	0.093	-0.068	0.774328
gbp10	0.062	-0.142	-0.166	-0.426	0.195	0.774328
jak1	0.028	-0.197	-0.125	-0.12	-0.08	0.787628
rnf31	0.013	0.009	0.05	-0.074	0.092	0.863343
Rsad2	0.008	0.954	0.097	-0.248	0.146	0.891824
Ifi44	-0.131	0.088	0.13	0.052	0.13	0.594419
tbk1	-0.159	-0.096	-0.107	-0.121	-0.006	0.124578
cmpk2	-0.199	0.884	0.141	-0.321	-0.043	0.16456
mx1	-0.485	0.448	1.863	0.018	0.136	0.167709
Figure 1c
mtDNA copy number (per µg protein)	Mgme1+/+ Kidney 55						Mgme1-/- Kidney 55						2-tailed unpaired student's t test (p-value)
Dloop	275909	617472	365755	262908	295589	750522	3.34806e+06	4.17151e+06	2.90421e+06	1.57488e+06	2.20799e+06	2.65431e+06	p<0.0001
CytB	35341.8	171261	69754.2	54000.2	67807.6	188490	318766	326840	180322	129481	197687	278603	p=0.0077
Nd4	34222.2	164199	62872.4	49019.6	57559.2	180132	193653	168042	126465	73396	112854	142124	p=0.1815
Cox3	38302.2	169496	67639.6	46799.1	66331.7	205273	169408	171922	111187	65730.1	106149	129616	p=0.4394
Nd1	36030.8	158132	40230.1	54909.9	61738.6	153407	119658	124808	72437.5	49984.4	79736.7	96287.9	p=0.8090
16s	35255.7	139722	41622.6	50839.1	68483.5	119234	116705	108221	73008.5	42096.4	69912.5	75821.6	p=0.9812
12s	36816.6	163075	40230.1	52581.6	64842.1	163517	122020	110215	77236.9	44722.3	76582.3	86381.3	p=0.8128
mtDNA copy number (per µg protein)	Mgme1+/+ Liver 55						Mgme1-/- Liver 55						2-tailed unpaired student's t test (p-value)
Dloop	18248.6	3857.1	10872.4				239097	122747	96884.6				p=0.0320
CytB	5322	2102.2	5102.85				10168.7	6467.4	9057.45				p=0.0439
Nd4	3828.86	1465.5	5135.9				6063.17	3475.8	5714.99				p=0.2981
Cox3	4284.86	1625.3	5690.54				6343.17	4097.6	5671.98				p=0.3324
Nd1	4626.86	2021.8	7379.25				4501	3674.8	4724.51				p=0.8236
16s	4919.14	2149.1	7939.39				4924.5	3081.6	4206.48				p=0.6238
12s	4464.86	2191.6	7904.5				2853.67	2977.3	3995.29				p=0.4056
