# Supplementary material for: Ribonucleotide incorporation into mitochondrial DNA drives inflammation
Source: Nature. 2025 Sep 24;647(8090):726–34. doi: 10.1038/s41586-025-09541-7 (PMC12629987; doi:10.1038/s41586-025-09541-7)
Supplement: Supplementary file 6 — Source Data Fig. 2 [file 41586_2025_9541_MOESM6_ESM.xlsx]

## Sheet: Sheet1
Figure 2
Figure 2a
ISG genes	Mgme1-/-						Mgme1-/-; Stingmut/mut
Rtp4	10.998	11.045	11.407	11.479	11.599	11.228	10.47	10.658	10.562	10.234	10.946	10.52
Bst2	11.654	11.76	11.95	12.159	12.076	11.987	11.577	11.53	11.393	10.995	11.724	11.577
Irf9	10.336	10.369	10.58	10.745	10.591	10.406	10.14	10.257	10.319	9.861	10.284	10.158
Ifit1	9.101	9.165	9.273	9.235	9.195	9.086	8.196	8.473	8.022	7.694	8.748	8.428
Irf7	9.407	9.28	9.588	9.767	9.578	9.25	8.835	8.783	8.376	8.367	8.997	8.552
Isg15	9.899	9.911	9.759	9.841	9.622	9.25	9.051	9.001	8.722	8.537	9.434	8.891
Xaf1	9.623	9.386	9.621	9.787	9.361	8.997	8.569	8.585	8.384	8.084	8.91	8.391
Stat1	11.511	11.391	11.694	11.958	11.563	11.374	11.038	11.231	11.063	11.142	11.137	11.056
Rnf213	10.278	10.14	10.406	10.469	9.452	9.369	8.899	9.103	9.122	9.367	9.148	9.103
Ifi47	10.914	10.785	10.978	11.232	10.438	10.204	9.762	10.048	9.644	9.869	9.724	9.84
Sting	7.634	7.908	8.115	8.384	7.406	7.086	6.928	6.888	6.651	6.608	6.341	6.857
Cgas	6.634	6.235	6.899	6.74	5.954	5.902	5.265	5.931	5.175	4.91	5.356	5.391
Trim30a	9.154	9.113	9.454	9.564	9.042	8.734	8.804	8.654	8.539	8.415	8.866	8.701
Parp14	9.993	9.801	10.258	10.142	9.543	9.202	9.215	9.248	9.119	8.936	9.21	9.137
IFNb1	7.198	7.039	6.37	5.325	2.706	3.179	3.265	2.165	2.988	2.418	1.771	2.143
Mx2	8.255	8.034	7.699	7.045	5.58	5.558	4.85	4.888	4.947	4.628	5.197	4.843
Mx1	12.012	11.86	11.651	10.76	6.849	7.427	7.475	7.11	7.21	6.608	7.318	7.4
Oas3	6.694	6.486	5.818	5.377	5.075	3.858	4.265	4.367	4.21	3.74	4.23	4.05
Gbp10	8.259	7.672	8.014	7.901	7.219	7.179	7.106	7.27	6.884	7.226	7.238	7.013
Myd88	9.556	9.571	9.576	9.396	9.165	9.246	9.374	9.274	9.395	9.267	9.222	9.23
Ifi27l2a	7.512	7.638	7.242	6.818	7.051	6.812	7.204	6.762	6.749	5.647	7.341	6.728
Usp18	7.888	7.795	7.75	7.779	7.668	7.333	7.587	7.487	7.277	6.91	7.565	7.352
Ccl5	9.011	9.108	9.525	9.857	9.781	8.373	9.204	8.855	8.206	9.049	8.155	8.437
Cxcl10	9.512	9.319	9.339	9.147	8.517	7.835	7.87	8.625	7.462	9.571	8.247	8.272
Rnf31	8.987	8.645	8.689	8.575	7.882	8.317	8.68	8.421	8.525	8.176	8.443	8.539
Ifi44	10.395	10.459	10.741	10.659	10.946	11.252	10.522	10.367	10.589	9.908	10.742	10.678
Ifit3	11.279	11.151	11.444	11.44	11.503	11.715	11.163	11.081	11.157	10.561	11.427	11.129
Rsad2	10.884	10.661	11.019	10.986	11.084	11.355	10.832	10.735	11.028	10.533	10.781	10.863
Ifih1	10.603	10.625	11.024	10.993	11.16	11.148	10.62	10.807	10.914	10.443	10.727	10.571
Parp12	10.294	10.26	10.512	10.528	10.426	10.452	10.44	10.193	10.355	9.831	10.293	10.426
Herc6	8.789	8.804	9.307	9.367	9.719	9.874	9.25	9.384	9.508	8.979	9.569	9.573
Tbk1	10.175	10.155	10.396	10.384	10.509	10.624	10.533	10.526	10.629	10.445	10.507	10.506
Ifi35	10.224	10.289	10.409	10.577	10.756	10.645	10.51	10.434	10.668	10.388	10.439	10.362
Gbp3	8.58	8.403	8.83	9.105	10.579	11.453	10.887	10.304	11.217	7.713	9.942	10.235
Parp9	10.352	10.368	10.772	10.924	10.724	10.591	10.248	10.442	10.607	10.588	10.479	10.298
Stat3	11.726	11.735	12.26	12.384	12.101	12.123	11.567	11.836	11.675	11.614	11.534	11.712
Jak1	12.403	12.394	12.72	12.806	12.831	12.822	12.605	12.687	12.788	12.908	12.662	12.557
ISG genes	Kidney (ko55 vs dko55)	2-tailed unpaired student's t test (q-value)
mx1	2.906	0.023282
ifnb1	2.845	0.015393
mx2	2.136	0.00604
oas3	1.407	0.018307
cGAS	1.056	0.003425
Sting	1.043	0.003425
Xaf1	0.976	0.001843
ifi47	0.944	0.001843
Ifit1	0.915	0.001843
rnf213	0.895	0.00604
Irf7	0.827	0.001843
isg15	0.775	0.003425
Rtp4	0.728	0.002557
Parp14	0.679	0.007986
ccl5	0.625	0.075496
cxcl10	0.604	0.163757
gbp10	0.585	0.021209
Trim30a	0.514	0.012415
stat1	0.471	0.003389
Bst2	0.465	0.013228
ifi27l2a	0.44	0.163514
Stat3	0.398	0.016561
usp18	0.339	0.036736
ifit3	0.336	0.051827
irf9	0.335	0.013325
Ifi44	0.274	0.163757
Ifih1	0.245	0.095053
Rsad2	0.203	0.126188
Parp9	0.178	0.160783
parp12	0.155	0.164778
Myd88	0.125	0.163514
rnf31	0.052	0.623165
Ifi35	0.017	0.695835
jak1	-0.038	0.595861
cmpk2	-0.063	0.498441
herc6	-0.067	0.622595
tbk1	-0.151	0.102944
Gbp3	-0.558	0.407809
Figure 2b
mtDNA genes	Mgme1+/+				Mgme1-/-				2-tailed unpaired student's t test (p-value)
Dloop	1	1	1	1	344.193	277.344	79.1957	187.63	p=0,008458
CytB	1	1	1	1	104.619	91.0873	57.7676	85.603	p=0,000145
COX3	1	1		1	48.7472	20.1944		38.6866	p=0,003590
ND1	1	1	1	1	24.1754	23.7305	8.90074	29.7442	p=0,014019
Figure 2e
Mean glomerulosclerosis (0-4)	WT	Stingmut/mut	Mgme1-/-	Mgme1-/-;Stingmut/mut
	0.133333	0.06	1.21818	1.14516
	0.383333	0.345455	0.561404	0.22
	0.19403	0.148148	1.27692	0.54717
	0.269231	0.2	0.796875	0.666667
	0.0833333		0.551724	0.62069
	0.147541		1.29231	0.8
	0.0769231		1.4127	0.444444
	0.266667		1.14062	0.2
	0.229508		0.768116	1.1875
	0.33871		1.46875	0.907692
	0.2		1.11765	0.542373
	0.225806		0.690909	0.690909
				1.17857
Sclerosed glomeruli (%)	WT	Stingmut/mut	Mgme1-/-	Mgme1-/-;Stingmut/mut
	0	0	36.36	22.58
	1.67	1.82	7.02	0
	1.49	1.85	27.69	5.66
	0	1.82	17.19	3.92
	0		10.34	12.07
	0		38.46	13.33
	0		38.1	5.56
	0		28.13	0
	1.64		14.49	28.13
	3.23		35.94	18.46
	0		27.45	6.78
	1.61		10.91	7.27
				33.93
B220+ cells/mm2	WT	Stingmut/mut	Mgme1-/-	Mgme1-/-;Stingmut/mut
	0.2113	2.728	14.98	1.411
	10.33	8.046	6.17	0.1431
	2.598	0.1713	12.71	0.2728
	9.058	0.2705	19.52	1.063
	14.86		4.726	0.5203
	9.072		5.213	0.2566
	7.383		9.481	3.149
	3.019		34.64	3.112
	5.468		19.47	15.96
	17.39		23.69	6.73
	12.47		22.89	6.543
	11.87		10.49	2.787
				11.1
CD3+ cells/mm2	WT	Stingmut/mut	Mgme1-/-	Mgme1-/-;Stingmut/mut
	2.605	2.473	88.77	3.506
	0.1974	14.583	2.153	0.1218
	3.812	0.7066	114.15	0.6241
	1.498	2.445	64.9	3.008
	1.14		32.46	1.37
	1.419		64.37	0.9425
	1.591		47.53	8.095
	3.548		52.45	4.378
	2.742		25.1	6.423
	2.341		20.92	5.067
	6.037		15.2	5.379
	1.467		38.05	21.63
				24.75
