# Supplementary material for: Ribonucleotide incorporation into mitochondrial DNA drives inflammation
Source: Nature. 2025 Sep 24;647(8090):726–34. doi: 10.1038/s41586-025-09541-7 (PMC12629987; doi:10.1038/s41586-025-09541-7)
Supplement: Supplementary file 7 — Source Data Fig. 3 [file 41586_2025_9541_MOESM7_ESM.xlsx]

## Sheet: Sheet1
Figure 3
Figure 3a
ISG gene	siMgme1			siPolg			siPeo1			siSsbp1			siRnaseh1			siPolrmt
Sting	0.890351	1.10496	1.05189	0.842495	0.969953	0.890468	0.774	1.684	0.712	0.964782	1.63991	0.907058	0.882641	1.0705	0.749071	0.604586	0.616069	0.643335
cGAS	1.40588	1.07946	1.21968	1.07107	0.994892	0.826457	0.468	0.437	0.496	0.800586	1.11989	0.740334	0.75943	0.681957	0.960778	0.865292	0.870713	0.783419
Ifit3	2.16133	2.61494	2.37239	0.914207	1.5119	0.849546	0.406	0.317	0.355	0.820046	0.6885		0.413004	1.24599	1.38854	1.70901	1.33571	1.0558
Usp18	1.75035	1.95722	1.84707	0.690125	0.84447	0.38805	0.529	0.256		0.7544	0.781185		0.823685	0.831248	0.820698	1.36559	1.04603	0.771407
Ifi44	2.5562	2.86748	2.54325	1.06367	1.00621	0.909813	0.886	0.951	0.547	0.705654	0.523307	0.740334	0.864916	0.782027	0.834793	1.37253	0.893295	0.804021
Isg15	2.29286	2.60078	2.62449	1.43857	1.47948	1.29731	0.774	1.684	0.712	1.06008	0.926421	0.907058	1.30587	1.2673	1.26971	1.7682	1.35504	1.2067
Figure 3b
ISG gene	Mgme1+/+ ; esi Egfp			Mgme1+/+ ; esi Peo1			Mgme1-/- ; esi Egfp			Mgme1-/- ; esi Peo1
Isg15	1	1.078	0.806	1.128	0.972		19.152	21.511	19.835	9.859	10.545	11.33
Usp18	1	2.515	0.983	3.496	2.641		35.82	38.955	35.87	13.48	15.195	15.892
Mx1	1	1.48	0.673	0.792	0.412		2.784	2.456	2.906	0.826	0.852	0.67
Peo1	1	0.897	0.571	0.079	0.071	0.08	0.619	0.701	0.588	0.345	0.357	0.293
Figure 3d
dNTP	Mgme1+/+						Mgme1-/-
dATP	1	1.12841	1.01309	1.15638	1.25024	1.05004	0.448526	0.238208	0.247546	0.350698	0.28482	0.298965
dCTP	1	1.13609	1.05302	1.20353	1.31172	1.08872	1.05495	0.563236	0.612529	0.863843	0.702144	0.779509
dGTP	1	0.918606	0.901873	0.868732	0.96853	0.93599	0.53272	0.274204	0.284726	0.398371	0.324249	0.358823
dTTP	1	1.08913	0.974442	1.09697	1.1716	0.979987	0.586394	0.301518	0.319138	0.430263	0.364449	0.382338
Figure 3e
ISG gene	Mgme1+/+ ; si Ctrl.			Mgme1+/+ ; si Samhd1			Mgme1-/- ; si Ctrl.			Mgme1-/- ; si Samhd1
Ifi44	1	0.938	0.817	0.586	0.694	0.668	18.744	14.267	15.715	5.035	5.026	4.679
Usp18	1	0.623	0.8	0.481	0.513	0.569	40.668	30.972	32.161	13.963	12.009	14.253
Ifit3	1	1.252	1.206	0.62	0.725	0.766	10.156	7.286	8.205	2.788	2.776	2.433
Samhd1	1	0.925	0.84	0.057	0.055	0.062	1.057	0.704	0.657	0.113	0.098	0.091
Figure 3f
ISG gene	Mgme1+/+ ; si Ctrl.			Mgme1+/+ ; si Slc25a33 #1			Mgme1+/+ ; si Slc25a33 #2			Mgme1-/- ; si Ctrl.			Mgme1-/- ; si Slc25a33 #1			Mgme1-/- ; si Slc25a33 #2
Ifi44	1	2.323	1.452	0.629	0.561	0.789	0.919	1.297	1.233	48.565	44.863	42.454	3.121	4.501	5.494	14.996	16.617	14.805
Isg15	1	1.302	0.794	0.45	0.363	0.499	0.675	0.759	0.77	24.961	19.475	23.07	6.829	10.913	7.878	11.96	10.709	10.249
Ifit3	1	1.183	0.269	0.265	0.116	0.297	0.425	0.304	0.186	12.534	15.08	17.245	1.528	1.757	2.31	3.753	3.437	3.07
Slc25a33	1	1.216	0.933	0.068	0.059	0.077	0.196	0.195	0.187	4.582	3.83	4.14	0.352	0.447	0.374	1.399	1.345	1.286
