# Supplementary material for: Ribonucleotide incorporation into mitochondrial DNA drives inflammation
Source: Nature. 2025 Sep 24;647(8090):726–34. doi: 10.1038/s41586-025-09541-7 (PMC12629987; doi:10.1038/s41586-025-09541-7)
Supplement: Supplementary file 8 — Source Data Fig. 4 [file 41586_2025_9541_MOESM8_ESM.xlsx]

## Sheet: Sheet1
Figure 4
Figure 4a
rN/dN	Mgme1+/+						Mgme1-/-
rA/dA	137.317	136.163	139.675	150.466	137.698	138.42	189.17	190.347	198.233	205.542	189.538	189.131
rG/dG	129.989	125.637	111.2	96.5453	120.694	112.038	153.672	154.175	151.96	154.982	147.974	150.193
rU/dT	92.1205	82.7633	101.079	101.392	99.6687	102.804	98.3294	114.174	139.48	116.022	121.571	122.838
rC/dC	22.3911	22.2936	22.499	22.8161	21.9266	22.3538	13.6085	13.3867	13.485	13.5519	13.8816	13.5455
Figure 4b
rN/dN	Yme1l+/+						Yme1l-/-
rA/dA	296.851	290.02	298.055	299.009	303.262		492.578	503.454	522.412	515.843	532.719	552.526
rG/dG	178.162	191.381	183.899	170.723	163.022		221.054	216.729	211.028	190.347	189.79	191.011
rU/dT	21.299	28.0505	29.869	30.0972	31.2511		38.3343	41.854	41.5655	37.1425	41.0479	43.0821
rC/dC	5.31053	5.16728	5.82588	6.00935	5.91797		7.20685	7.95955	8.10136	8.24591	8.54622	7.98612
Figure 4c
Ribonucleotide	Yme1l+/+; Heavy strand						Yme1l-/-; Heavy strand
rA	33.8308	35.8839	29.8013	27.7457	37.5	37.0861	28.757	32.3529	29.6859	34.6154	28.1215	24.0506
rG	32.8358	41.9525	29.1391	41.6185	35.1852	34.4371	52.6902	44.1176	46.7579	42.3077	47.0718	47.8481
rU	10.9453	7.65172	10.596	9.24855	11.5741	7.94702	4.82375	6.61765	5.67376	10.2564	8.1768	10.1266
rC	22.3881	14.5119	30.4636	20.8092	15.7407	20.5298	13.7291	16.9118	17.8318	12.8205	16.6298	17.9747
Ribonucleotide	Yme1l+/+; Light strand						Yme1l-/-; Light strand
rA	39.9388	38.4909	38.3974	36.5994	39.1984	36.0238	41.9634	35.6017	38.7489	37.92	38.1655	35.7178
rG	7.68603	13.982	9.46491	12.5937	8.89648	13.4806	12.6855	14.2739	11.1203	12.32	11.9167	15.3429
rU	5.9735	6.78299	7.26002	7.86744	7.83609	8.18465	4.69832	5.47718	4.43319	5.12	6.23323	6.83276
rC	46.3609	40.7442	44.8777	42.9395	44.069	42.311	40.6528	44.6473	45.6768	44.64	43.6715	42.0819
Figure 4e
Ribonucleotide	Mgme1+/+; Heavy strand				Mgme1-/-; Heavy strand
rA	38.9275	37.6712	37.15	39.6538	29.149	28.8262	28.3558	28.0429
rG	33.2977	35.9932	35.3517	33.8164	42.3786	42.6103	42.067	43.0286
rU	14.7693	13.79	13.7264	12.4195	12.8743	12.6642	13.4779	13.4714
rC	12.9521	12.5228	13.7719	14.0298	15.5473	15.844	16.0719	15.4429
Ribonucleotide	Mgme1+/+; Light strand				Mgme1-/-; Light strand
rA	45.6071	44.7293	44.8999	46.3779	35.1694	35.1637	35.4259	34.3256
rG	12.7301	14.617	13.423	13.586	15.4351	15.4249	15.1431	14.898
rU	10.5593	10.2595	10.2439	9.31624	9.46367	8.48675	8.52845	10.6751
rC	31.0963	30.3881	31.4296	30.7049	39.9142	40.9185	40.8886	40.0949
