# Supplementary material for: Ribonucleotide incorporation into mitochondrial DNA drives inflammation
Source: Nature. 2025 Sep 24;647(8090):726–34. doi: 10.1038/s41586-025-09541-7 (PMC12629987; doi:10.1038/s41586-025-09541-7)
Supplement: Supplementary file 9 — Source Data Fig. 5 [file 41586_2025_9541_MOESM9_ESM.xlsx]

## Sheet: Sheet1
Figure 5
Figure 5a
rN/dN	IMR 90 Prol.					IMR90 Sen. (IR 20gy)
rA/dA	108.507	114.315	114.887	114.885	116.094	363.382	347.815	383.131	349.637	370.331
rG/dG	58.8839	58.746	61.8783	58.3631	59.7193	116.302	116.307	124.177	118.617	115.261
rU/dT	31.3677	30.1586	28.5734	26.8295	29.1151	130.488	102.528	111.279	72.7952	104.821
rC/dC	15.7526	15.413	16.0004	16.2926	16.1864	33.7231	30.6205	31.1569	32.186	32.6596
Figure 5c
mtDNA gene	IMR90 Prol.			IMR90 Prol. +dN			IMR90 Sen. (IR 20gy)			IMR90 Sen. (IR 20gy) + dN
Dloop	31.57	136.7	105.7	128.8	137.2	112.6	678.9	596	628.9	365.8	477.1	257.1
Figure 5e
SASP gene	IMR90 Prol.			IMR90 Prol. +dN			IMR90 Sen. (IR 20gy)			IMR90 Sen. (IR 20gy) + dN
CXCL1	1	0.464	0.887	1.244	1.587	1.468	7.77	9.555	5.589	2.339	2.081	1.954
CXCL2	1	1.209	1.362	1.204	1.247	1.413	15.246	15.408	13.203	2.538	2.864	3.964
IL1B	1	0.992	1.256	1.318	1.315	1.232	7.881	8.644	7.899	0.686	1.024	1.475
IL8	1	0.867	0.901	1.539	1.234	1.683	32.709	34.316	24.263	6.128	6.807	6.789
ICAM1	1	0.411	1.26	0.77	0.376	1.587	5.801	5.802	5.122	0.49	1.922	1.849
LMNB1	1	0.55	0.722	1.399	1.209	1.57	0.075	0.079	0.072	0.02	0.046	0.039
