# Supplementary material for: Ribonucleotide incorporation into mitochondrial DNA drives inflammation
Source: Nature. 2025 Sep 24;647(8090):726–34. doi: 10.1038/s41586-025-09541-7 (PMC12629987; doi:10.1038/s41586-025-09541-7)
Supplement: Supplementary file 10 — Source Data Fig. 6 [file 41586_2025_9541_MOESM10_ESM.xlsx]

## Sheet: Sheet1
Figure 6
Figure 6a
Nucleotide ratio (Kidney)	WT Young (Log2 fold change)								WT Old (Log2 fold change)
ATP/dATP	10.9048	10.7407	10.8491	10.4981	10.584	10.3807	10.2641	10.3104	12.7448	12.5588	13.1513	12.5017	12.6316	12.5936	12.6092
GTP/dGTP	4.1801	3.996	4.2722	4.37	4.3714	4.4244	4.4376	4.5244	3.4053	3.6559	3.8168	3.9018	4.1607	4.114	3.9931
UTP/dTTP	6.2727	6.5702	6.6713	6.0822	6.3079	6.0399	6.0272	5.8095	7.9895	7.9405	7.8635	8.0921	8.117	8.0258	8.2758
CTP/dCTP	5.4848	4.7963	4.9209	4.627	4.5715	4.4783	4.2061	4.4165	5.2949	5.4396	4.1173	5.8661	5.5635	5.961	6.2259
Figure 6b
Nucleotide ratio (Liver)	WT Young (Log2 fold change)								WT Old (Log2 fold change)
ATP/dATP	10.0562	9.63196	9.95666	9.97482	10.1545	9.91639	9.93179	9.89991	12.7426	12.4752	13.5117	13.0622	13.1203	13.2923
CTP/dCTP	4.25949	3.97005	4.20261	3.92269	4.13229	3.76527	3.79428	3.84341	4.52964	4.39492	4.12457	4.4466	5.49533	4.74163
GTP/dGTP	4.4926	4.39812	4.57162	4.40299	4.26572	4.34626	4.44701	4.47744	4.4414	4.30301	3.84673	4.41508	4.14102	4.46536
UTP/dTTP	5.13292	5.12348	5.93159	5.5881	5.58303	5.65312	5.56489	5.35035	8.35273	8.73843	8.08173	8.80578	8.48366	8.04979
