# Supplementary material for: Ribonucleotide incorporation into mitochondrial DNA drives inflammation
Source: Nature. 2025 Sep 24;647(8090):726–34. doi: 10.1038/s41586-025-09541-7 (PMC12629987; doi:10.1038/s41586-025-09541-7)
Supplement: Supplementary file 11 — Source Data Extended Data Fig. 1 [file 41586_2025_9541_MOESM11_ESM.xlsx]

## Sheet: Sheet1
Extended Data Figure 1
Extended Data Figure 1a
ISG genes	wt10	wt10	ko10	ko10	wt35	wt35	ko35	ko35	wt55	wt55	ko55	ko55	wt70	wt70	wt70	ko70	ko70	ko70
Asc	8.004	7.863	7.842	8.451	7.855	7.17	7.472	7.296	8.512	8.218	8.179	7.949	7.518	7.459	7.43	7.872	8.304	8.063
Bst2	11.277	11.03	11.353	11.398	11.416	10.831	11.224	11.051	11.179	11.477	12.845	12.649	11.537	11.017	10.867	12.574	12.339	12.7
Ccl5	8.184	8.064	8.427	8.307	8.858	8.159	8.289	7.953	9.351	8.826	10.668	10.77	9.752	8.824	9.064	10.877	10.703	10.79
Cgas	6.289	5.841	5.778	6.053	5.739	5.288	5.398	5.296	6.169	6.539	6.112	5.779	6.017	5.311	5.743	5.995	6.854	6.497
Cmpk2	9.033	8.745	8.898	9.053	8.937	8.67	9.002	8.595	9.281	9.015	8.72	8.723	8.669	8.82	8.869	8.484	8.677	8.634
Cxcl10	8.648	9.101	8.883	8.429	9.549	8.941	9.658	8.962	8.684	8.664	10.571	10.339	9.56	9.59	10.025	11.076	10.531	10.621
Gbp10	9.953	9.979	9.94	10.101	9.653	9.633	10.733	9.701	10.316	9.575	10.037	9.797	9.735	9.218	9.876	9.764	9.7	9.953
Gbp3	10.733	8.497	10.339	9.852	10.119	7.947	8.609	7.962	8.991	10.703	10.621	10.719	10.407	8.025	8.497	10.403	9.606	9.97
Herc6	8.373	8.565	8.658	7.876	8.747	8.389	8.634	8.484	8.591	8.826	9.54	9.387	9.347	9.055	9.144	9.598	9.135	9.448
IFNb1	8.07	7.704	7.933	8.451	7.631	6.848	7.359	7.268	8.428	8.403	6.929	7.627	6.784	4.311	4.487	4.977	6.885	6.869
IKK	10.795	10.545	10.595	10.402	10.688	10.55	10.371	10.425	10.98	10.809	10.683	10.742	11.131	11.311	11.484	10.973	10.865	10.748
IL8	8.217	7.874	8.28	8.804	8.074	7.307	7.72	7.254	8.821	8.85	7.742	7.501	7.067	5.755	5.455	6.465	7.338	7.281
Ifi27l2a	8.965	8.404	9.168	9.223	8.614	8.288	8.289	8.232	8.886	8.766	8.742	8.949	8.202	7.901	7.976	9.186	8.787	9.067
Ifi35	9.931	10.334	10.042	10.107	10.022	9.983	10.127	10.003	10.771	10.322	11.116	11.03	10.831	11.138	11.098	11.071	11.204	11.07
Ifi44	10.622	10.568	10.61	10.732	10.481	10.38	10.095	10.053	11.12	10.51	11.084	10.849	10.577	10.747	10.712	10.575	10.571	10.571
Ifi47	10.196	10.183	10.073	10.144	10.091	9.857	10.671	9.822	10.491	10.11	11.205	11.188	10.284	10.088	10.384	11.11	11.493	11.278
Ifih1	10.085	9.833	10.111	10.223	10.191	9.815	9.874	9.645	10.412	10.218	10.841	10.7	10.543	10.488	10.665	10.676	10.708	10.692
Ifit1	8.783	8.462	8.962	9.153	8.965	7.835	8.008	7.979	8.838	9.181	9.944	9.742	9.28	8.467	8.875	9.515	9.717	9.673
Ifit3	11.633	11.183	11.592	11.632	11.565	10.556	10.854	10.662	11.45	11.527	12.003	11.957	11.157	10.539	10.668	11.384	11.378	11.579
Ifnar1	10.707	10.887	10.774	10.626	10.902	10.894	10.824	10.695	11.524	10.647	11.354	11.355	11.235	11.705	11.778	11.549	11.565	11.4
Il18	8.534	8.916	8.705	9.067	8.476	8.727	8.568	8.561	9.629	9.162	8.639	8.666	8.237	8.884	8.789	8.574	9.131	8.812
Il1b	6.995	6.841	6.348	5.675	7.779	7.269	6.435	6.899	7.491	7.481	8.977	9.339	7.037	7.682	7.835	8.381	9.576	8.946
Irf7	8.946	8.617	9.201	9.127	8.87	8.259	8.794	8.422	9.562	9.153	10.508	10.225	9.385	8.623	8.816	10.121	10.179	10.267
Irf9	9.921	9.707	9.858	10.05	9.781	9.72	9.776	9.508	10.13	9.63	10.475	10.496	10.202	9.982	10.17	10.648	10.855	10.586
Isg15	9.999	9.852	10.259	10.542	9.969	9.367	9.617	9.337	10.189	10.359	10.584	10.57	9.88	9.13	9.371	10.276	10.62	10.626
Jak1	12.124	12.572	12.287	12.181	12.309	12.756	12.585	12.543	13.045	12.243	12.692	12.568	12.772	13.417	13.517	12.772	12.896	12.647
Mavs	11.404	11.569	11.633	11.569	11.899	11.874	11.435	11.392	11.96	11.948	11.998	11.891	12.079	12.237	12.244	11.797	11.411	11.435
Mx1	13.107	12.636	13.176	13.483	12.912	12.351	12.458	12.101	13.066	13.548	12.463	12.642	11.586	10.374	10.059	10.74	11.509	11.943
Mx2	8.521	8.448	8.873	9.107	8.578	7.898	7.918	7.881	9.062	8.951	8.639	8.76	8.116	7.191	7.532	8.143	8.52	8.525
Myd88	9.757	9.652	9.711	10.032	9.674	9.603	9.576	9.469	10.189	9.951	9.977	10.358	9.608	9.504	9.502	9.851	10.251	10.065
Nfkb	10.07	9.731	9.957	9.949	10.165	9.956	9.472	9.659	10.006	10.055	10.54	10.44	10.412	10.444	10.526	10.932	10.97	10.937
Nlrp3	8.853	8.455	8.957	9.259	8.528	7.808	8.248	7.704	8.991	9.025	7.986	8.071	7.521	6.253	5.65	7.112	7.964	7.95
Nlrx1	8.859	8.847	8.893	8.899	8.644	8.761	8.634	8.667	9.917	9.199	8.553	8.364	8.316	8.742	8.65	7.78	8.233	8.213
Oas1	9.114	8.256	8.893	9.283	8.771	8.029	7.995	7.853	8.647	9.218	7.986	8.157	7.805	6.222	5.688	6.515	8.122	8.167
Oas3	7.895	7.511	7.991	8.397	7.524	6.994	7.379	7.055	8.384	7.983	6.968	7.666	6.717	5.143	5.094	6.49	7.367	7.508
Parp12	10.379	10.227	10.339	10.361	10.547	10.035	10.069	9.931	10.805	10.709	11.201	11.122	10.85	10.7	10.826	11.035	10.994	10.974
Parp14	10.123	9.695	9.913	10.198	9.916	9.636	9.512	9.535	10.512	10.085	10.685	10.705	9.92	9.485	9.772	10.601	10.877	10.74
Parp9	9.973	10.174	10.021	9.787	9.937	10.319	10.337	10.21	9.746	10.144	11.053	10.853	10.368	10.673	10.782	10.993	11.084	10.917
Rig1	10.857	10.676	10.929	10.846	10.885	10.682	10.591	10.636	11.328	11.1	11.886	11.914	11.423	11.437	11.544	11.837	11.741	11.705
Rnf213	9.358	9.172	9.322	9.477	9.502	9.25	9.057	9.25	8.293	8.929	9.559	9.501	9.737	10.003	10.085	10.234	10.345	10.283
Rnf31	9.305	9.078	9.359	9.472	9.273	9.112	9.045	8.979	9.481	9.339	9.095	9.387	9.235	9.164	9.101	9.256	9.264	9.319
Rsad2	9.158	9.269	9.176	9.147	9.133	9.112	9.189	9.123	8.87	8.79	8.839	8.647	8.757	9.257	9.384	8.898	8.701	8.727
Rtp4	10.487	10.178	10.571	10.584	10.266	9.802	10.032	9.773	10.754	10.617	11.763	11.737	10.932	10.417	10.723	11.606	11.825	11.744
Stat1	11.307	11.376	11.331	11.2	11.349	11.335	11.65	11.271	11.739	10.896	12.079	12.097	11.771	11.748	11.973	12.308	12.339	12.416
Stat3	10.963	11.033	10.947	10.773	11.303	11.353	10.998	11.114	11.481	11.146	12.615	12.451	11.994	12.171	12.306	12.743	12.676	12.543
Sting	7.936	7.336	7.628	7.86	7.605	7.38	7.609	7.364	8.788	8.105	9.371	9.656	7.571	7.361	7.346	9.192	9.481	9.298
Tbk1	10.283	10.548	10.303	10.298	10.344	10.836	10.349	10.528	10.61	10.423	10.63	10.549	10.678	11.032	11.105	10.583	10.366	10.29
Tlr9	8.685	8.412	8.634	9.101	8.631	7.923	8.194	8.254	8.932	9.153	8.939	8.742	8.065	7.211	7.196	8.678	9.445	9.26
Tnf	8.088	7.497	8.16	8.247	7.723	7.269	7.398	7.005	8.788	8.45	7.334	7.627	6.578	5.207	5.34	6.22	7.722	7.346
Trim30a	9.477	9.248	9.468	9.852	9.457	8.879	9.121	8.917	9.572	9.253	9.934	9.832	9.761	9.456	9.654	10.266	10.459	10.371
Usp18	8.696	8.091	8.652	8.989	8.402	7.808	8.081	7.843	8.143	8.419	8.364	8.686	8.436	7.51	7.883	8.417	8.495	8.55
Xaf1	9.58	9.24	9.794	9.86	9.581	9.029	9.232	8.992	9.629	9.89	10.697	10.733	9.431	8.864	8.948	10.199	10.126	10.382
Extended Data Figure 1b
ISG genes	Kidney (ko10 vs wt10)	Kidney (ko35 vs wt35)	Kidney (ko55 vs wt55)	Kidney (ko70 vs wt70)	2-tailed unpaired student's t test (q-value)
tlr9	0.319	-0.053	-0.202	1.637	0.027856
Il1b	-0.907	-0.857	1.672	1.45	0.048362
TNF	0.411	-0.295	-1.139	1.388	0.116186
Nlrp3	0.454	-0.192	-0.979	1.201	0.147605
Oas1	0.403	-0.476	-0.861	1.03	0.293935
Il8	0.497	-0.204	-1.214	0.936	0.195707
Asc	0.213	-0.128	-0.301	0.611	0.027856
Nfkb	0.053	-0.495	0.459	0.485	0.003169
Rig1	0.121	-0.17	0.686	0.293	0.020219
Il18	0.161	-0.037	-0.743	0.202	0.45663
Ifnar1	-0.097	-0.138	0.269	-0.068	0.678907
IKK	-0.172	-0.221	-0.182	-0.446	0.040647
Nlrx1	0.044	-0.052	-1.1	-0.494	0.094329
Mavs	0.114	-0.473	-0.009	-0.639	0.027856
Extended Data Figure 1c
ISG genes	Kidney (ko55 vs wt55)	Spleen (ko55 vs wt55)	Heart (ko55 vs wt55)	Liver (ko55 vs wt55)	Brain (ko55 vs wt55)	2-tailed unpaired student's t test (q-value)
Il1b	1.023	0.088	-0.094	0.149	0.052	0.040175
Nfkb	0.478	-0.275	-0.111	-0.112	0.007	0.041878
Rig1	0.254	-0.169	-0.042	-0.212	0.045	0.266616
tlr9	0.23	-0.38	0.974	0.023	0.126	0.303739
Ifnar1	0.2	-0.153	-0.089	-0.138	-0.027	0.192616
TNF	0.035	-0.076	1.437	0.435	0.361	0.868191
Asc	0.025	-0.179	0.597	-0.016	-0.126	0.868191
Il18	-0.003	-0.46	0.698	-0.174	-0.02	0.895032
IKK	-0.06	-0.124	-0.111	-0.248	-0.095	0.589258
Oas1	-0.237	0.638	1.541	-0.185	0.284	0.434283
Nlrp3	-0.239	-0.004	1.499	-0.023	0.196	0.540565
Mavs	-0.435	-0.173	-0.334	-0.075	0.064	0.02391
Il8	-0.544	0.233	1.904	-0.689	-0.434	0.21267
Nlrx1	-0.586	0.127	0.06	0.018	0.125	0.023541
