# Supplementary material for: Ribonucleotide incorporation into mitochondrial DNA drives inflammation
Source: Nature. 2025 Sep 24;647(8090):726–34. doi: 10.1038/s41586-025-09541-7 (PMC12629987; doi:10.1038/s41586-025-09541-7)
Supplement: Supplementary file 12 — Source Data Extended Data Fig. 2 [file 41586_2025_9541_MOESM12_ESM.xlsx]

## Sheet: Sheet1
Extended Data Figure 2
Extended Data Figure 2a
Non-ISG genes	Mgme1-/-						Mgme1-/-; Stingmut/mut
Asc	7.577	7.05	7.562	7.39	6.779	6.53	7.09	6.487	6.676	6.091	6.23	6.391
IKK	10.402	10.387	10.623	10.742	11.031	11.258	11.131	11.036	11.25	10.672	10.926	10.924
IL-8	6.83	6.407	6.268	4.892	2.928	4.443	3.265	3.165	3.818	2.588	3.771	3.313
Ifnar1	11.67	11.705	12.033	12.163	11.977	12.09	11.755	11.93	12.049	11.875	11.788	11.808
Il-18	8.948	9.026	8.865	8.892	8.197	8.241	7.634	7.803	7.973	8.511	7.771	7.801
Il-1b	8.211	8.226	7.95	7.678	5.979	5.902	6.106	5.774	6.21	6.2	5.499	5.898
Mavs	11.928	11.837	12.042	11.978	12.41	12.627	12.23	12.315	12.469	12.049	12.396	12.272
Nfkb	10.218	10.259	10.648	10.866	10.31	10.439	10.438	10.201	10.434	10.088	10.228	10.369
Nlrp3	7.908	7.758	7.533	6.57	5.369	4.558	5.204	4.091	4.947	4.666	5.128	5.697
Nlrx1	8.363	8.493	8.13	7.837	7.922	8.134	8.338	8.201	8.508	8.367	8.259	8.062
Oas1	8.219	8.013	7.836	7.547	5.979	6.585	6.295	6.183	6.244	5.647	6.18	6.12
Rig-1	11.163	11.038	11.491	11.609	11.68	11.572	11.122	11.376	11.466	11.101	11.328	11.135
Tlr9	8.04	8.101	8.014	7.901	6.31	6.027	6.611	6.165	5.905	5.704	5.941	6.251
Tnfa	7.729	7.638	7.395	6.892	4.876	4.317	4.587	4.598	3.725	4.325	3.471	4.143
Non-ISG genes	Kidney (ko55 vs dko55)	2-tailed unpaired student's t test (q-value)
TNFa	2.333	0.012415
Il-8	1.974	0.021209
Nlrp3	1.66	0.03135
Il-1b	1.376	0.023466
tlr9	1.303	0.020653
Oas1	1.252	0.016561
Il-18	0.779	0.008889
Asc	0.654	0.028762
Rig-1	0.171	0.19361
Nfkb	0.163	0.19361
Ifnar1	0.072	0.411288
Nlrx1	-0.143	0.24869
Mavs	-0.152	0.285036
IKK	-0.249	0.163757
Extended Data Figure 2b & 2c
ISG & non-ISG genes	WT			Mgme1-/-			Stingmut/mut			Mgme1-/-; Stingmut/mut
Asc	5.711	5.206	5.691	6.639	5.941	4.949	3.591	3.21	3.833	4.444	4.43	5.154
Bst2	11.59	11.119	11.949	13.036	13.774	13.159	8.998	10.257	9.477	10.672	10.153	10.682
Ccl5	10.223	8.838	8.257	7.593	8.44	9.46	4.591	11.213	4.833	8.261	6.811	8.461
Cgas	7.929	7.638	8.276	8.448	8.185	7.878	7.241	7.835	7.344	7.977	7.583	8.024
Cmpk2	6.251	5.424	5.691	7.645	7.941	7.596	2.743	3.795	3.681	4.052	4.089	3.466
Cxcl10	11.483	10.01	9.581	10.22	11.057	11.539	5.591	10.095	5.868	8.869	7.439	9.017
Gbp10	8.851	6.791	6.725	7.807	7.895	7.981	3.006	6.892	1.511	6.074	5.089	6.25
Gbp3	7.921	6.868	7.018	8.381	9.007	9.016	4.591	6.58	4.211	5.752	5.539	6.581
Herc6	8.2	7.594	8.261	9.054	9.019	9.098	7.476	7.691	7.292	7.872	7.504	7.788
IFNb1	2.067	0.78	2.521	1.818	2.579	2.669	2.421	1.625	1.511	1.052	1.767	1.881
IKK	10.913	10.896	10.736	10.602	10.594	10.626	11.241	10.923	10.818	10.826	10.987	10.984
IL8	5.155	5.889	4.999	6.448	7.029	5.744	5.88	6.892	6.598	4.807	4.089	4.881
Ifi27l2a	4.527	5.028	5.358	7.334	6.472	5.695	4.591	4.326	3.97	4.696	3.989	3.466
Ifi35	10.76	10.583	10.79	11.597	11.644	11.665	10.453	10.682	10.333	10.611	10.582	10.64
Ifi44	8.025	7.65	7.742	10.206	11.129	10.764	5.421	5.625	5.155	5.478	4.937	5.34
Ifi47	9.491	9.102	9.056	9.528	9.58	9.836	8.398	9.035	8.344	8.813	8.826	9.02
Ifih1	9.815	9.298	9.575	10.859	11.132	11.01	8.028	8.859	8.436	8.478	8.557	8.763
Ifit1	8.518	7.481	7.386	10.135	10.717	10.497	3.743	4.532	3.318	4.575	3.989	3.996
Ifit3	9.229	8.346	7.775	10.786	11.196	11.252	6.035	6.052	5.598	6.356	5.767	6.178
Ifnar1	12.106	12.392	12.493	11.761	12.038	12.035	12.201	11.996	12.344	12.142	11.983	12.375
Il18	7.021	6.97	7.854	8.071	7.69	7.11	6.778	6.947	7.477	6.91	6.896	7.238
Il1b	13.365	9.28	8.476	4.626	5.231	8.325	4.508	7.625	3.681	9.297	8.064	9.923
Irf7	7.637	6.535	7.456	9.626	9.841	9.586	5.421	5.532	5.555	5.544	5.467	5.91
Irf9	10.265	10.219	10.491	11.359	11.448	11.296	9.588	9.767	9.604	9.591	9.581	9.581
Isg15	9.516	9.164	9.566	12.149	12.552	12.09	5.375	6.734	6.125	7.552	6.504	7.037
Jak1	13.436	13.349	13.283	13.25	13.24	13.527	13.386	13.495	13.404	13.29	13.369	13.559
Mavs	9.924	10.054	10.011	9.844	9.906	10.042	10.642	10.387	10.505	10.277	10.329	10.394
Mgme1	8.758	8.816	8.952	8.062	7.986	7.991	8.747	8.825	8.681	7.953	7.847	7.94
Mx1	8.849	9.319	9.011	9.209	9.415	9.042	8.917	9.039	8.459	8.052	8.535	8.122
Mx2	7.725	7.256	7.269	9.681	10.525	9.572	4.669	4.532	3.833	4.511	4.352	4.819
Myd88	9.804	9.729	9.894	9.881	9.536	9.632	9.202	9.41	9.412	9.544	9.269	9.52
Nfkb	12.294	11.804	11.578	11.363	11.154	11.521	11.709	11.74	11.321	11.476	11.434	11.53
Nlrp3	9.246	8.033	8.967	8.202	7.31	7.362	5.065	5.713	5.211	7.107	6.721	7.747
Nlrx1	8.025	7.97	8.307	8.131	7.981	8.133	8.241	8.157	8.14	8.118	8.326	8.415
Oas1	4.875	4.365	4.802	6.664	6.859	6.237	3.591	3.21	1.511	3.959	2.504	2.296
Oas3	3.389	3.24	3.621	6.664	5.859	4.991	1.421	2.21	0.511	2.374	2.767	2.296
Parp12	10.812	10.647	10.878	11.617	11.687	11.682	10.348	10.702	10.348	10.566	10.463	10.672
Parp14	9.729	8.584	9.186	10.387	10.245	10.084	5.975	7.755	6.833	7.953	7.352	8.116
Parp9	10.491	9.864	10.119	11.175	11.367	11.394	8.586	9.653	8.873	9.581	9.344	9.579
Rig1	11.961	11.631	11.638	12.479	12.795	12.888	11.308	11.779	11.173	11.296	11.383	11.482
Rnf213	11.001	10.916	11.114	12.444	12.374	12.255	9.516	10.262	9.396	9.69	9.66	9.692
Rnf31	9.542	9.487	9.492	9.725	9.701	9.527	9.826	9.62	9.456	9.212	9.434	9.313
Rsad2	6.401	5.272	5.547	7.593	8.533	7.506	0.421	2.21	0.511	2.052	2.182	2.296
Rtp4	9.404	8.571	9.497	11.787	11.894	11.489	7.093	7.659	7.356	6.959	6.372	6.819
Stat1	11.478	11.045	11.384	12.807	13.029	12.77	10.22	10.45	9.796	10.508	10.381	10.613
Stat3	12.979	12.902	12.959	13.085	12.861	12.955	13.275	12.706	12.805	13.038	13.011	13.266
Sting	10.549	10.666	10.95	10.228	10.706	10.674	10.742	11.045	10.928	11.073	10.897	11.269
Tbk1	11.024	11.072	11.2	11.056	11.141	11.103	11.386	11.331	11.173	10.857	11.129	11.05
Tlr9	7.244	7.093	8.018	8.29	7.821	6.981	4.88	5.085	5.97	6.91	6.797	7.6
Tnf	9.92	8.042	9.058	7.863	7.263	7.469	4.006	6.18	4.681	7.511	6.641	8.037
Trim30a	8.465	8.102	9.447	10.652	10.593	9.881	5.669	5.983	5.418	6.527	6.269	7.215
Usp18	7.499	6.687	7.198	10.169	10.445	9.929	4.006	4.21	3.833	4.052	4.352	3.618
Xaf1	8.714	8.256	8.899	10.421	10.91	10.626	6.65	7.483	6.465	7.118	6.811	7.534
