# Supplementary material for: Ribonucleotide incorporation into mitochondrial DNA drives inflammation
Source: Nature. 2025 Sep 24;647(8090):726–34. doi: 10.1038/s41586-025-09541-7 (PMC12629987; doi:10.1038/s41586-025-09541-7)
Supplement: Supplementary file 13 — Source Data Extended Data Fig. 3 [file 41586_2025_9541_MOESM13_ESM.xlsx]

## Sheet: Sheet1
Extended Data Figure 3
Extended Data Figure 3a
ISG gene	Mgme1+/+ ; esi Egfp			Mgme1+/+ ; esi Cgas			Mgme1-/- ; esi Egfp			Mgme1-/- ; esi Cgas
Isg15	0.708295	0.727239	1.03468	1.31058	1.14238	0.964242	21.2848	21.4127	22.3694	7.84242	7.95727	7.19696
Ifi44	0.255947	0.319707	0.747959	1.00573	0.776434	0.449207	16.989	17.1525	18.7321	5.60028	6.01323	5.39395
Cgas	0.325294	0.362662	0.553005	0.252102	0.228596	0.205304	5.29667	5.83497	5.21831	2.99858	2.67811	3.32341
Sting	0.74891	0.634611	0.826561	0.760821	0.814997	0.765237	2.63168	2.62891	2.64322	2.95766	2.6892	3.02997
Extended Data Figure 3b
ISG gene	Mgme1+/+ ; esi Egfp			Mgme1+/+ ; esi Sting			Mgme1-/- ; esi Egfp			Mgme1-/- ; esi Sting
Isg15	1	1.111	0.967	0.73	0.765	0.7	15.481	16.628	19.601	4.367	4.688	4.675
Ifi44	1	1.061	1.187	1.153	1.315	1.227	4.21	4.853	7.14	0.537	0.557	0.582
Cgas	1	0.952392	0.735995	1.30062	1.21964	1.2284	9.40154	9.2794	10.4566	7.96925	9.38429	9.65157
Sting	1	1.129	1.085	0.133	0.128	0.129	7.094	7.29	7.967	1.332	1.497	1.407
Extended Data Figure 3c
ISG gene	Mgme1+/+ ; esi Egfp			Mgme1+/+ ; esi Sting			Mgme1-/- ; esi Egfp			Mgme1-/- ; esi Sting
Ifi44	1.02837	0.892019	1.07961	0.2481	0.342022	0.316326	18.0092	16.937	19.082	0.138741	0.163249	0.145091
Ifit1	0.935366	1.0131	1.05155	0.216747	0.232462	0.190735	26.3845	24.9501	30.187	0.361286	0.344649	0.320883
Stat1	0.949527	0.978847	1.07164	1.09819	1.06498	1.0992	3.78267	3.42878	3.88415	0.900183	1.09284	1.02352
Cgas	1.03928	0.985187	0.975582	0.968637	1.02654	1.10928	7.91193	6.89482	7.47232	5.1936	3.96474	5.06865
Extended Data Figure 3d
ISG gene	Mgme1+/+ ; si Ctrl.			Mgme1+/+ ; si Rig1			Mgme1-/- ; si Ctrl.			Mgme1-/- ; si Rig1
Isg15	1	1.346	1.369	2.317	2.19	2.774	5.535	4.608	5.378	5.939	6.201	6.523
Ifi44	1	1.156	1.201	1.316	1.349	1.294	2.551	1.896	2.28	2.28	2.205	2.202
Usp18	1	1.734	1.779	2.462	2.472	3.277	10.252	8.207	9.667	10.035	9.6	10.501
Ifit3	1	1.653	1.699	1.49	1.331	1.615	4.348	2.844	3.934	3.547	3.204	3.358
Rig1	1	2.842	3.092	0.33	0.263	0.247	4.874	3.049	2.456	0.884	0.686	0.424
Extended Data Figure 3e
ISG gene	Mgme1+/+ ; si Ctrl.			Mgme1+/+ ; si Mavs			Mgme1+/+ ; si Mda5			Mgme1-/- ; si Ctrl.			Mgme1-/- ; si Mavs			Mgme1-/- ; si Mda5
Isg15	1	1.087	0.916	1.29	1.478	1.316	0.971	0.61	1.013	8	8.243	11.362	19.869	19.982	18.102	18.288	20.083	15.132
Usp18	1	0.948	0.52	0.955	0.723	0.828	0.687	0.13	0.768	5.134	6.737	8.45	14.881	13.796	11.714	11.868	11.632	8.451
Ifit3	1	1.244	0.918	0.86	0.618	0.794	0.985	0.274	1.328	3.88	4.909	5.055	8.236	8.05	7.025	8.799	9.072	6.435
Mavs	1	1.415	0.507	0.378	0.307	0.304	1.095	0.109	0.387	9.448	10.095	8.611	2.531	2.416	2.157	8.113	9.007	3.174
Mda5	1	1.038	0.834	1.505	1.411	1.476	0.016	0.011	0.023	9.235	9.831	11.73	19.829	19.089	17.113	0.978	1.298	0.877
