# Supplementary material for: Ribonucleotide incorporation into mitochondrial DNA drives inflammation
Source: Nature. 2025 Sep 24;647(8090):726–34. doi: 10.1038/s41586-025-09541-7 (PMC12629987; doi:10.1038/s41586-025-09541-7)
Supplement: Supplementary file 14 — Source Data Extended Data Fig. 4 [file 41586_2025_9541_MOESM14_ESM.xlsx]

## Sheet: Sheet1
Extended Data Figure 4
Extended Data Figure 4b
cGAS nuclear intensity	Mgme1+/+	Mgme1-/-		Cytosolic cGAS intensity	Mgme1+/+	Mgme1-/-		Cytosolic vs. nuclear cGAS	Mgme1+/+	Mgme1-/-
	48.997	47.605			3.228	10.989			0.0658816	0.230837
	58.082	52.039			4.856	6.375			0.0836059	0.122504
	43.083	46.051			4.551	11.045			0.105633	0.239843
	67.386	58.074			3.408	5.277			0.0505743	0.0908668
	34.243	39.368			2.713	5.117			0.0792279	0.129979
	37.122	46.811			3.896	4.296			0.104951	0.0917733
	35.668	47.455			4.73	6.732			0.132612	0.141861
	35.541	30.251			4.552	10.639			0.128077	0.351691
	49.067	44.914			3.863	5.974			0.0787291	0.13301
	32.945	39.149			3.646	5.101			0.110669	0.130297
	44.279	53.222			6.265	5.21			0.141489	0.0978918
	37.175	41.499			3.815	8.702			0.102623	0.209692
	30.272	43.852			3.57	8.409			0.117931	0.191759
	39.297	48.32			3.12	5.489			0.0793954	0.113597
	31.582	55.563			4.571	4.238			0.144734	0.0762738
	54.7	40.175			6.509	8.433			0.118995	0.209907
	49.846	65.182			4.644	9.63			0.0931669	0.14774
	52.741	36.449			4.982	5.431			0.0944616	0.149003
	49.082	35.096			4.679	3.314			0.0953303	0.0944267
	49.028	37.821			4.974	4.803			0.101452	0.126993
	47.847	32.562			2.816	6.853			0.0588543	0.21046
	43.977	37.808			6.054	5.697			0.137663	0.150682
	49.031	34.52			5.273	4.606			0.107544	0.13343
	53.139	31.976			5.007	9.734			0.0942246	0.304416
	44.321	53.741			6.185	9.901			0.13955	0.184235
	45.542	50.922			2.838	13.231			0.0623161	0.259829
	48.994	44.52			3.324	6.407			0.067845	0.143913
	43.733	43.55			4.801	11.781			0.10978	0.270517
	36.871	44.469			5.479	7.721			0.148599	0.173627
	48.712	32.669			3.957	9.231			0.0755255	0.282561
	51.64	49.603			3.679	6.937			0.0766267	0.13985
	32.015	48.308			3.083	6.575			0.0962986	0.136106
	39.335	40.904			4.198	4.75			0.106724	0.116126
	33.813	45.861			4.004	7.659			0.118416	0.167005
	46.613	66.455			2.178	7.214			0.0467252	0.108555
	35.217	72.356			4.446	5.665			0.0787404	0.0782934
	33.26	48.024			2.773	8.349			0.133674	0.173851
	31.034	45.065			4.384	6.434			0.141264	0.142772
	28.57	57.522			4.702	7.439			0.164578	0.129324
	36.507	34.406			1.998	7.831			0.0547292	0.227606
	38.406	49.42			5.414	7.89			0.140968	0.159652
	41.434	54.269			5.589	8.159			0.134889	0.150344
	37.12	49.101			5.428	6.603			0.146228	0.134478
	34.285	50.361			2.675	5.696			0.0780225	0.113103
	36.568	39.4			2.407	5.377			0.0658226	0.136472
	38.554	42.694			1.716	8.361			0.044509	0.195835
	37.145	32.445			3.254	4.129			0.0876026	0.127262
		61.419				6.398				0.10417
		68.672				6.537				0.0951916
		44.327				7.005				0.15803
		43.865				8.882				0.202485
		46.831				5.47				0.116803
		63.082				5.494				0.087093
		34.04				6.511				0.191275
		36.159				5.446				0.150613
		41.566				6.73				0.161911
		43.223				4.871				0.112695
		38.706				3.554				0.0918204
		40.17				2.332				0.0580533
		30.66				5.551				0.18105
