# Supplementary material for: Ribonucleotide incorporation into mitochondrial DNA drives inflammation
Source: Nature. 2025 Sep 24;647(8090):726–34. doi: 10.1038/s41586-025-09541-7 (PMC12629987; doi:10.1038/s41586-025-09541-7)
Supplement: Supplementary file 15 — Source Data Extended Data Fig. 5 [file 41586_2025_9541_MOESM15_ESM.xlsx]

## Sheet: Sheet1
Extended Data Figure 5
Extended Data Figure 5a
ISG gene	neg_ctrl	neg_ctrl	neg_ctrl	neg_ctrl_ddc	neg_ctrl_ddc	neg_ctrl_ddc	simgme1	simgme1	simgme1	simgme1_ddc	simgme1_ddc	simgme1_ddc
Rsad2	10.068	9.911	10.07	9.979	9.687	9.826	12.922	12.952	12.725	11.79	11.78	11.655
Ifit1	9.371	9.335	9.493	9.551	9.293	9.45	11.999	12.06	11.923	10.994	11.056	10.944
Cxcl10	10.179	10.256	10.437	10.388	10.102	10.404	12.503	12.537	12.384	11.631	11.755	11.588
Ifi35	10.027	9.987	10.023	10.057	10.102	10.114	10.882	10.843	10.857	10.526	10.632	10.53
Isg15	11.789	11.791	11.846	11.367	11.342	11.607	13.789	13.835	13.786	12.962	13.121	12.952
Ifit3	8.344	8.314	8.338	8.559	8.19	8.744	10.274	10.224	10.189	10.069	9.982	9.794
Zbp1	6.651	6.422	6.482	6.595	6.817	6.839	8.726	8.673	8.563	8.227	8.212	8.151
Parp14	6.709	6.185	6.861	6.652	6.365	6.824	7.796	7.84	7.943	7.437	7.397	7.468
Gbp3	6.438	6.21	6.33	5.858	5.817	6.564	7.653	7.814	7.681	6.98	7.252	6.761
Cmpk2	6.105	5.587	4.926	4.759	5.532	5.178	8.129	8.135	7.87	6.265	6.204	6.362
Ifih1	11.959	11.86	11.976	11.654	11.542	11.427	13.254	13.129	12.977	12.253	12.248	12.167
Myd88	9.272	9.287	9.298	9.106	9.358	9.215	9.603	9.739	9.726	9.367	9.377	9.46
Ccl5	13.176	13.17	13.058	13.562	13.448	13.367	14.27	14.188	14.113	13.772	13.819	13.651
Rtp4	9.433	9.369	9.389	10.253	10.077	10.197	11.583	11.507	11.332	10.772	10.864	10.625
Mx2	4.161	4.699	4.424	5.996	5.702	5.546	6.586	6.615	6.658	6.13	6.236	6.176
Ddx60	8.57	8.454	8.475	9.631	9.627	9.555	10.23	10.227	10.007	9.935	9.765	9.882
Ifi47	7.641	7.597	7.804	7.199	7.086	7.246	8.222	8.309	8.277	7.591	7.555	7.163
Ddx3	14.664	14.537	14.715	14.489	14.413	14.373	15.068	14.97	14.842	14.491	14.553	14.445
Mgme1	10.281	10.207	10.29	10.979	10.931	10.998	8.415	8.5	8.357	8.302	8.199	8.26
Extended Data Figure 5b
mtDNA gene	WT; si Neg. Ctrl.			WT ddC; si Neg. Ctrl.			WT; si Mgme1			WT ddC; si Mgme1
Dloop1	1	0.631	0.571	0.148	0.188	0.164	0.987	0.829	0.813	0.109	0.103	0.115
CytB	1	0.467	0.384	0.109	0.148	0.125	0.433	0.401	0.427	0.071	0.073	0.075
Non-NuMt	1	0.575	0.498	0.142	0.178	0.155	0.621	0.547	0.605	0.065	0.065	0.06
Extended Data Figure 5c
ISG/mtDNA gene	Mgme1+/+; Untreated			Mgme1+/+; ddC			Mgme1-/-; Untreated			Mgme1-/-; ddC
Isg15	1	0.845	1.537	1.222	1.125	3.052	19.429	20.967	23.592	1.386	1.764	1.715
Ifi44	1	1.151	1.553	0.959	1.712	0.964	2.911	2.897	2.477	0.592	0.997	0.748
Usp18	1	0.965	0.233	0.801	0.965	0.646	13.068	25.817	23.157	2.543	7.041	5.301
Ifit3	1	1.061	0.626	0.648	0.327	0.478	3.251	5.779	5.006	0.873	1.091	1.402
Mx1	1	2.34806	1.86393	2.47007	1.06602	3.47403	3.07982	5.25251	5.80679	1.698	1.71448	1.5939
Dloop1	1	0.839	1.115	0.234	0.341	0.309	0.964	1.135	1.073	0.059	0.044	0.056
CytB	1	0.908	1.188	0.306	0.617	0.405	0.729	0.72	0.74	0.044	0.036	0.038
Non-NuMt	1	0.897	1.098	0.256	0.375	0.344	0.514	0.533	0.446	0.011	0.009	0.009
