# Supplementary material for: Ribonucleotide incorporation into mitochondrial DNA drives inflammation
Source: Nature. 2025 Sep 24;647(8090):726–34. doi: 10.1038/s41586-025-09541-7 (PMC12629987; doi:10.1038/s41586-025-09541-7)
Supplement: Supplementary file 16 — Source Data Extended Data Fig. 6 [file 41586_2025_9541_MOESM16_ESM.xlsx]

## Sheet: Sheet1
Extended Data Figure 6
Extended Data Figure 6a
ISG gene	WT; esi Egfp			WT; si Mgme1			WT; esi Twnk			WT; esi Polg			WT; esi Ssbp1			WT; esi Rnaseh1			WT; esi Polrmt
Mgme1	1	1.558	1.793	0.404	0.603	0.585	1.739	1.633	1.318	1.815	1.647	1.436	1.301		1.322	1.292	1.492	1.998
Twnk	1	1.054	0.863	1.083	0.986	1.056	0.397	0.339	0.244	0.789	0.739	0.599	0.739	1.287	0.673	0.683	0.598	0.658
Polga	1	0.841	0.935	1.326	0.953	0.862	0.626	0.751	1.552	0.541	0.429	0.259	0.696	1.53	0.889	0.769	0.517	0.754
Ssbp1	1	1.006	0.95	1.325	1.349	1.267	0.729	1.104	1.151	1.113	1.002	1.019	0.396	0.446	0.35	1.125	1.031	1.134
Rnaseh1	1	0.998	0.987	0.956	1.126	1.172	0.909	1.071	0.878	0.962	0.866	1.046	0.908	1.264	0.96	0.471	0.377	0.599
Dloop1	1	1.212	1.066	1.709	1.743	1.736	0.906	0.67	1.291	0.819	1.151	0.934	0.573	0.413	0.577	1.262	0.888	1.195	0.984	1.59	0.914
CytB	1	1.247	1.312	1.396	1.384	1.711	1.113	0.689	1.622	0.801	1.009	0.859	0.855	0.559	0.922	1.416	1.028	1.257	0.879	1.35	0.962
Non-NuMt	1	0.916	0.838	0.914	0.943	1.153	0.771	0.455	1.045	0.567	0.742	0.562	0.598	0.414	0.645	0.95	0.695	0.867	0.473	0.973	0.646
Extended Data Figure 6b
ISG gene	Mgme1+/+; si Neg. Ctrl.			Mgme1+/+; si Ssbp1			Mgme1-/-; si Neg. Ctrl.			Mgme1-/-; si Ssbp1
Usp18	1	0.63	0.646	0.324	0.319	0.564	7.212	8.809	11.795	4.922	5.885	5.516
Mx1	1	0.563	1.462	0.214	0.471	0.498	10.029	10.35	12.17	5.531	7.054	6.478
Ifit3	1	0.836	1.216	0.39	0.307	0.629	26.694	23.396	31.7	13.798	17.29	14.525
Ssbp1	1	0.949	0.891	0.659	0.515	0.554	0.635	0.542	0.512	0.282	0.288	0.304
ISG gene	Mgme1+/+; esi Egfp			Mgme1+/+; esi Polg2			Mgme1-/-; esi Egfp			Mgme1-/-; esi Polg2
Usp18	1	1.206	1.217	1	1.243	1.203	46.855	42.781	50.059	30.629	23.446	27.469
Mx1	1	0.797	0.864	2.189	2.831	1.387	76.209	79.339	76.464	41.064	41.144	38.063
Ifit3	1	0.971	0.973	0.759	0.803	0.886	55.872	46.343	55.474	30.286	21.739	27.522
Ssbp1	1	1.117	1.036	0.677	0.666	0.628	2.121	2.18	1.917	1.602	1.589	1.545
Extended Data Figure 6d
Ribonucleotide	Mgme1+/+						Mgme1-/-
ADP	1	0.996382	1.25546	1.57885	1.97129	1.61195	11.3446	5.49945	6.3747	9.26578	7.74378	8.84677
AMP	1	1.32589	0.959645	1.03218	0.843359	0.784495	3.50612	1.27851	1.61563	2.05999	1.54039	1.80786
ATP	1	1.03266	0.931984	1.05532	1.13139	0.974736	0.6127	0.300064	0.311158	0.440908	0.360311	0.393873
CDP	1	0.989542	1.11909	1.45963	1.78808	1.39443	9.58365	4.47848	5.07167	7.12223	5.72477	6.59864
CMP	1	1.527	0.890752	0.690739	0.500219	0.492332	4.86311	1.52687	1.60028	1.99361	1.68999	1.83674
CTP	1	1.0918	1.03169	1.18112	1.28168	1.07358	0.626596	0.342678	0.363648	0.515233	0.411963	0.460713
GDP	1	0.921724	1.034	1.20088	1.3821	1.1815	13.2074	5.68153	6.35747	8.72793	6.91993	7.83466
GMP	1	1.24369	1.02439	1.13581	1.17794	1.1711	14.9564	6.45616	7.62394	11.7949	10.0456	11.4024
GTP	1	1.14838	1.0466	1.16966	1.26038	1.07807	0.855164	0.420268	0.442941	0.634089	0.5178	0.564778
UDP	1	0.948494	1.17397	1.53087	1.98037	1.58376	9.85193	4.88363	5.48806	8.16527	6.70508	7.78704
UMP	1	1.05487	0.982014	1.06644	1.18375	0.99033	1.19061	0.584654	0.63302	0.855613	0.681674	0.761688
UTP	1	0.969242	0.829381	0.865342	0.856053	0.689698	0.503676	0.231902	0.232171	0.307473	0.238135	0.247916
Extended Data Figure 6e
rN/dN	Mgme1+/+; si Neg. Ctrl.						Mgme1+/+; si Samhd1						Mgme1-/-; si Neg. Ctrl.						Mgme1-/-; si Samhd1
rA/dA	343.431	354.136	378.293	386.168	362.679	373.436	230.086	216.13	230.399	257.703	225.667	250.036	458.062	489.708	436.171	421.652	442.092	430.714	193.385	185.181	189.683	193.372	187.538	179.804
rG/dG	75.8431	70.0171	72.5728	68.889	67.1401	70.9774	56.1911	52.5013	51.7816	49.7344	49.9486	46.5518	75.0032	96.6763	71.3927	72.1627	69.2263	70.4899	54.818	51.3733	51.3026	50.875	50.5818	52.9982
rU/dT	42.3412	43.3242	44.5097	45.5778	47.7898	48.6476	36.0628	36.4889	34.8533	37.5901	39.795	40.042	60.2785	67.0967	55.6326	55.2633	57.7419	64.4922	29.5547	28.8746	31.5087	30.4093	32.8229	33.124
rC/dC	8.06258	8.2293	8.09963	8.05541	7.98205	7.80928	5.1677	4.97448	4.85496	4.93273	4.8967	4.87963	12.6977	9.0162	10.6837	10.7787	10.6238	10.387	5.12107	4.56546	4.9752	4.96493	4.43015	4.69791
