# Supplementary material for: Ribonucleotide incorporation into mitochondrial DNA drives inflammation
Source: Nature. 2025 Sep 24;647(8090):726–34. doi: 10.1038/s41586-025-09541-7 (PMC12629987; doi:10.1038/s41586-025-09541-7)
Supplement: Supplementary file 17 — Source Data Extended Data Fig. 7 [file 41586_2025_9541_MOESM17_ESM.xlsx]

## Sheet: Sheet1
Extended Data Figure 7
Extended Data Figure 7a
rN/dN	WT; Dmso					WT; 5-FU
rA/dA	rA/dA	1555.42	1216.01	1090.23	967.835	1222.16	1135.34	856.1	889.81	596.817	951.385
rG/dG	rG/dG	75.6301	77.1117	90.2046	51.7946	104.085	78.5812	57.7711	80.5252	188.882	93.979
rU/dT	rC/dC	46.9026	37.4834	40.7084	36.5011	50.1973	14.0835	13.329	13.9445	14.1146	17.618
rC/dC	rU/dT	133.316	130.287	121.858	100.375	121.122	447.864	402.274	384.242	267.178	374.451
Extended Data Figure 7b
iOR_+/-dNTP	Yme1l+/+; +dNTP			Yme1l-/-; +dNTP			Yme1l+/+; -dNTP			Yme1l-/-; -dNTP
Relative mtDNA intensity	0.909765	0.866016	1.22422	1.04359	1.31286	1.01112	0.119226	0.196608	0.45264	0.0415804	0.0852703	0.0248418
Extended Data Figure 7c
iOR_Pulse/Chase	Yme1l+/+; Pulse		Yme1l+/+; Chase 4h		Yme1l+/+; Chase 8h		Yme1l-/-; Pulse		Yme1l-/-; Chase 4h		Yme1l-/-; Chase 8h
Relative mtDNA intensity	1	1.13261	0.308307	0.907376	0.320772	0.220438	0.604058	1.48263	0.588298	0.905189	0.253764	0.418641
