# Supplementary material for: Ribonucleotide incorporation into mitochondrial DNA drives inflammation
Source: Nature. 2025 Sep 24;647(8090):726–34. doi: 10.1038/s41586-025-09541-7 (PMC12629987; doi:10.1038/s41586-025-09541-7)
Supplement: Supplementary file 18 — Source Data Extended Data Fig. 8 [file 41586_2025_9541_MOESM18_ESM.xlsx]

## Sheet: Sheet1
Extended Data Figure 8
Extended Data Figure 8a
#EdU foci per cell	Yme1l+/+	Yme1l-/-
	10.4571	5.96774
	10.2083	10.2143
	11.6429	4.65909
	14.8182	4.4
	13.5161	4.23529
	12.6364	3.89189
	14.4118	2.96875
	7.66667	7.72
	10.1667	6.09524
	8.67857	4.5
Extended Data Figure 8b
mtDNA repopulation	Time (days)	Yme1l+/+			Yme1l-/-
Dloop1	0	100	100	100	100	100	100
%mtDNA relative to day 0	3	11.7534	10.3108	12.8168	7.3278	6.73835	9.1839
	4	55.8106	47.8804	60.4361	12.0203	8.96486	18.4825
	5	88.0865	76.7051	65.5562	29.5675	15.9684	38.9612
	6	124.296	100.261	100.853	32.4218	42.0064	76.5967
mtDNA repopulation	Time (days)	Yme1l+/+			Yme1l-/-
CytB	0	100	100	100	100	100	100
%mtDNA relative to day 0	3	15.4874	15.6469	17.3172	7.8782	7.14167	11.894
	4	62.3693	61.6979	64.7613	13.5834	11.0851	24.8342
	5	84.5482	93.8587	76.9033	38.765	22.3659	67.9057
	6	121.078	111.728	101.781	41.0593	48.169	97.2927
mtDNA repopulation	Time (days)	Yme1l+/+			Yme1l-/-
Non-NUMT	0	100	100	100	100	100	100
%mtDNA relative to day 0	3	15.4874	11.4952	17.3961	7.8782	5.34155	9.74233
	4	62.3693	53.153	76.8272	13.5834	8.78019	22.9608
	5	84.5482	77.897	99.4867	38.765	19.2108	67.4843
	6	121.078	96.6811	132.243	41.0593	42.8788	95.2636
