# Supplementary material for: Ribonucleotide incorporation into mitochondrial DNA drives inflammation
Source: Nature. 2025 Sep 24;647(8090):726–34. doi: 10.1038/s41586-025-09541-7 (PMC12629987; doi:10.1038/s41586-025-09541-7)
Supplement: Supplementary file 19 — Source Data Extended Data Fig. 9 [file 41586_2025_9541_MOESM19_ESM.xlsx]

## Sheet: Sheet1
Extended Data Figure 9
Extended Data Figure 9d
Southern blot (densitometry)	IMR90; Untreated					IMR90; 20gy
Cox1/18s (Fold change)	0.952799	1.00503	0.942632	0.9785	1.06888	1.25478	1.34902	1.24793	1.05706	1.20345
Extended Data Figure 9e
rN/dN	IMR90; Dmso				IMR90; Decitabine				IMR90; Doxorubicin
rA/dA	112.394	111.264	106.588	101.561	551.69	570.99	614.317	565.057	362.666	355.482	356.245	373.12
rG/dG	69.4569	72.4841	67.9764	67.8523	118.433	116.354	116.493	114.425	88.629	90.538	89.9238	88.6433
rU/dT	34.8098	37.9867	35.9582	27.7751	173.427	172.745	193.634	174.45	122.77	116.964	116.606	120.255
rC/dC	17.213	17.5681	18.0155	15.9056	54.4744	57.5031	57.7477	63.524	26.6926	26.8995	28.9111	28.1879
Extended Data Figure 9j
SASP gene	20gy_+dN	20gy	20gy_+dN	20gy	20gy_+dN	20gy	nt_+dN	nt	nt_+dN	nt	nt_+dN	nt
CDC25C	5.197	5.399	5.082	5.396	5.423	5.758	9.519	8.637	9.492	8.735	9.49	8.75
CDC20	5.754	6.256	5.376	6.256	5.915	6.797	10.822	9.833	10.827	10.218	10.478	9.881
RRM2	9.427	10.035	9.332	10.041	9.913	10.664	14.145	13.415	14.18	13.527	14.04	13.402
CCNA2	8.838	9.218	8.709	9.318	9.191	9.787	13.404	12.701	13.426	12.859	13.28	12.704
MKI67	6.395	6.633	6.413	6.903	6.726	7.582	11.425	10.669	11.577	11	11.448	10.758
LMNB1	8.4	8.637	8.01	8.545	8.494	9.263	13.683	13.306	13.713	13.428	13.532	13.22
TYMS	10.291	10.623	10.399	10.602	10.549	10.745	13.134	13.004	13.149	12.885	13.161	12.894
CCNB1	8.404	8.951	8.404	8.889	8.671	9.138	12.406	11.95	12.405	11.885	12.497	11.879
RRM1	9.489	9.498	9.429	9.394	9.518	9.837	11.531	10.87	11.585	11.162	11.371	10.919
HMGB1	11.456	11.358	11.438	11.36	11.559	11.508	13.976	13.275	13.941	13.399	13.926	13.424
CDC7	5.724	5.582	6.01	5.672	5.552	6.277	8.869	8.895	8.972	8.947	8.958	8.675
DHFR	5.017	4.834	4.883	5.396	4.745	5.304	7.715	6.786	7.665	7.018	7.529	6.531
CDKN1A	14.661	14.816	14.831	14.885	14.759	14.664	12.471	12.087	12.468	12.076	12.576	12.078
CDKN2A	5.664	5.804	5.961	6.006	5.51	5.834	5.722	5.471	5.215	5.443	5.632	5.356
