# Supplementary material for: Ribonucleotide incorporation into mitochondrial DNA drives inflammation
Source: Nature. 2025 Sep 24;647(8090):726–34. doi: 10.1038/s41586-025-09541-7 (PMC12629987; doi:10.1038/s41586-025-09541-7)
Supplement: Supplementary file 20 — Source Data Extended Data Fig. 10 [file 41586_2025_9541_MOESM20_ESM.xlsx]

## Sheet: Sheet1
Extended Data Figure 10
Extended Data Figure 10a
Nucleotide ratio (Heart)	WT Young (Log2 fold change)								WT Old (Log2 fold change)
ATP/dATP	9.35234	8.8726	9.66655	9.32775	9.58608	9.80094	9.82431	9.62744	10.8833	10.6857	10.8441	10.684	11.5897	11.5116	9.35471
GTP/dGTP	5.39698	5.34738	5.28822	6.1805	5.48745	5.95461	5.2606	5.27167	3.69639	3.71234	3.62976	3.20326	3.64964	3.73629	3.14802
UTP/dTTP	6.8704	6.80884	6.58393	6.61067	6.73123	6.91177	6.72861	6.59706	6.75242	6.4691	5.96295	6.55326	6.50395	6.48235	6.92491
CTP/dCTP	5.0841	5.31229	5.13717	6.14305	5.6277	5.5265	5.29656	5.24211	5.3208	5.00453	5.03049	5.32085	5.09964	4.77973	4.70256
Extended Data Figure 10b
Nucleotide ratio (Spleen)	WT Young (Log2 fold change)								WT Old (Log2 fold change)
ATP/dATP	8.17763	8.14821	8.16185	8.09207	8.14571	8.15901	8.21072	8.16555	8.97666	10.16	10.2301	10.0626	10.5933
CTP/dCTP	2.85023	2.45562	2.12023	1.85644	1.92356	1.67309	2.42154	1.60158	2.79977	3.51499	3.56926	3.69248	3.56274
GTP/dGTP	4.41536	4.3796	4.27822	4.3812	4.38706	4.26356	4.61568	4.17249	4.42248	4.3801	4.21442	4.40231	4.47747
UTP/dTTP	2.76922	0.903633	0.226306	-0.548751	-0.468378	-0.93827	-0.607026	-1.22414	0.567082	3.80187	2.58221	3.26099	3.3609
